# Supplementary material for: Stroller running: Energetic and kinematic changes across pushing methods
Source: PLoS One. 2017 Jul 3;12(7):e0180575. doi: 10.1371/journal.pone.0180575 (PMC5495480; doi:10.1371/journal.pone.0180575)
Supplement: S1 Table — (XLSX) [file pone.0180575.s001.xlsx]

## Sheet: Sheet1
Participant	Sex	Condition	CostCalm	Speedms	StrideLength	Mass	Condition
632	1	0	10.1841	3.52516	2.26668	52.6	0	None
633	0	0	11.6049	3.43259	3.04597	55.8	1	1-Hand
635	1	0	11.1245	3.76046	2.05463	59	2	2-Hand
636	1	0	10.4824	2.89792	2.29641	59.5455	3	Push/Chase
637	0	0	11.7826	3.06937	1.81495	77.11
638	0	0	12.4826	3.71678	1.87027	55.79
639	0	0	18.0545	3.34476	2.3273	95
640	0	0	13.5595	3.55271	2.33886	72.61
642	0	0	15.026	2.87728	2.60546	85.27
643	1	0	10.2504	2.9479	2.51192	58.4
644	0	0	14.1385	3.44323	2.52776	68.6364
645	0	0	11.8079	3.05764	2.02561	60.9091
646	0	0	17.0569	4.36395	2.45674	77.2727
647	0	0	15.8777	3.57974	2.60664	74.84
648	1	0	9.88748	2.53662	3.06786	65.8
649	1	0	11.1857	2.56377	2.64722	72
632	1	1	9.20037	2.90677	1.94753	52.6
633	0	1	12.0558	3.49253	2.21149	55.8
635	1	1	11.0781	2.97243	1.742	59
636	1	1	10.0492	2.49035	1.83804	59.5455
637	0	1	11.5716	2.9773	1.24265	77.11
638	0	1	11.1759	2.92227	1.73192	55.79
639	0	1	18.527	3.00368	2.26666	95
640	0	1	12.2767	2.86225	2.2032	72.61
642	0	1	15.1146	2.65869	1.98714	85.27
643	1	1	9.77352	2.361	2.22573	58.4
644	0	1	13.908	3.37752	2.03363	68.6364
645	0	1	11.9462	2.88455	1.82918	60.9091
646	0	1	15.3253	3.56125	2.33556	77.2727
647	0	1	15.9566	3.42642	2.34514	74.84
648	1	1	7.36258	1.69298	2.56944	65.8
649	1	1	11.635	2.42057	2.36251	72
632	1	2	10.6195	3.33778	2.13785	52.6
633	0	2	13.1716	3.68019	2.41081	55.8
635	1	2	11.6119	3.0888	1.94006	59
636	1	2	10.71	2.73056	1.95759	59.5455
637	0	2	12.8672	3.16406	2.10748	77.11
638	0	2	11.467	3.1837	1.73846	55.79
639	0	2	18.4219	3.03605	2.44549	95
640	0	2	12.7034	3.04136	2.35406	72.61
642	0	2	14.5152	2.68835	2.22859	85.27
643	1	2	10.3199	2.5243	2.28159	58.4
644	0	2	14.7356	3.52952	2.18218	68.6364
645	0	2	12.6242	3.19719	1.8348	60.9091
646	0	2	16.6937	4.14122	2.47419	77.2727
647	0	2	15.4784	3.48462	2.47462	74.84
648	1	2	9.34305	2.25	2.9237	65.8
649	1	2	11.0813	2.38308	2.48976	72
632	1	3	10.1704	2.97133	1.92245	52.6
633	0	3	12.9228	3.54045	2.33331	55.8
635	1	3	11.6795	3.13406	1.73908	59
636	1	3	9.86071	2.44768	1.98125	59.5455
637	0	3	13.3909	3.12451	1.52565	77.11
638	0	3	11.1019	3.06115	1.69209	55.79
639	0	3	19.0262	3.02549	2.3367	95
640	0	3	11.5813	2.54728	2.36838	72.61
642	0	3	14.2718	2.60044	2.17035	85.27
643	1	3	9.90837	2.55151	2.24945	58.4
644	0	3	15.295	3.59648	1.88244	68.6364
645	0	3	12.6899	2.87625	1.81771	60.9091
646	0	3	14.4769	3.31208	2.50854	77.2727
647	0	3	16.0498	3.45513	2.30963	74.84
648	1	3	9.19949	2.09567	2.41119	65.8
649	1	3	11.2891	2.34687	2.48078	72
